# Supplementary material for: The Arthropoda-specific Tramtrack group BTB protein domains use previously unknown interface to form hexamers
Source: eLife. 2024 Sep 2;13:e96832. doi: 10.7554/eLife.96832 (PMC11426971; doi:10.7554/eLife.96832)
Supplement: Figure 4—figure supplement 6—source data 1. [file elife-96832-fig4-figsupp6-data1.zip]

Archive with 6 entries (5 files):
- Figure 4—figure supplement 6_source_data/
- Figure 4—figure supplement 6_source_data/Figure-supplement-11-source_data1.tif
- Figure 4—figure supplement 6_source_data/Figure-supplement-11-source_data2.jpg
- __MACOSX/._Figure 4—figure supplement 6_source_data
- __MACOSX/Figure 4—figure supplement 6_source_data/._Figure-supplement-11-source_data1.tif
- __MACOSX/Figure 4—figure supplement 6_source_data/._Figure-supplement-11-source_data2.jpg
